# Supplementary material for: Blue light exposure collapses the inner blood-retinal barrier by accelerating endothelial CLDN5 degradation through the disturbance of GNAZ and the activation of ADAM17
Source: Fluids Barriers CNS. 2023 Apr 24;20:31. doi: 10.1186/s12987-023-00430-7 (PMC10124034; doi:10.1186/s12987-023-00430-7)
Supplement: Supplementary file 2 — Additional file 2: The source data used throughout the study. [file 12987_2023_430_MOESM2_ESM.xlsx]

## Sheet: Fig1A
	bEnd.3																	HREC
		BL 0	BL 80	BL 160	BL 240														BL 0	BL 80	BL 160	BL 240
	CLDN5	1		0.6691														CLDN5	1	0.4517	0.6199	0.3781
		1	0.7573	0.7031	0.636														1	0.5767	1.0398	1.051
		1	0.6305	0.5637	0.5021														1	0.2835	0.2968	0.1792
		1	0.8453		0.6718														1	0.6472	1.066	1.0591
		1	0.5853	0.3669	0.4681														1	0.4267	0.0454	0.0057143
		1	0.6423	0.544	0.456														1	0.4386	0.1052	0.0497
		1	0.7887	0.5841	0.5236														1	0.4649	0.1134	0.0442
		1	0.8854	0.7534	0.5904														1	0.3302	0.0912	0.0555
		1	0.6127	0.294	0.2153														1	0.794	0.0366	0.0195
		1	0.629	0.5147	0.3583														1	1.3406	0.4787	0.095
		1	0.8062	0.5263	0.238														1	0.6867	0.0458	0.0155
		1	0.4072	0.2228	0.1834														1	0.8541	0.6227	0.0887
		1	0.8968	0.7279	0.5083													Mean	1	0.6079	0.3801	0.2534
		1	0.694	0.4762	0.4194													SE	0	0.0839	0.1105	0.112
	Mean	1	0.7062	0.5343	0.4439													P value		0.0001	0	0
	SE	0	0.0389	0.0454	0.0435															***	***	***
	P value		0	0	0
			***	***	***
		BL 0	BL 80	BL 160	BL 240														BL 0	BL 80	BL 160	BL 240
	TJP1	1	0.597	0.9437	1.1449													JTP1	1	0.7515	0.8828	0.8548
		1	1.479	1.5095	0.7801														1	0.7845	1.2705	0.5384
		1	0.905	0.8007	0.8165														1	0.6708	0.6957	0.8201
		1	0.8665	0.7947	0.9133														1	1.6034	2.0999	2.187
		1	1.2913	1.1339	0.6428														1	1.3338	1.8014	2.0929
		1	1.7118		0.2543													Mean	1	1.0288	1.3501	1.2987
		1			1.4848													SE	0	0.1855	0.2663	0.3481
		1		1.7412	1.5155													P value		0.088	0.2251	0.4159
		1	1.4153	1.5051	3.7568
		1	1.2327	1.9528	1.8523
		1	1.1837	1.6185	1.2392
		1	1.0823	1.5786	0.6615
		1		0.7547
		1		0.2677
		1		1.297
		1		0.5429
		1		1.1734
		1		0.1631
		1		1.3785
		1		0.6383
		1		1.3779
		1		0.5865
		1		1.9897
		1		1.8569
		1		0.9895
		1		1.0442
	Mean	1	1.1765	1.1516	1.2552
	SE	0	0.1036	0.1057	0.2613
	P value		0.0754	0.321	0.3394
		BL 0	BL 80	BL 160	BL 240														BL 0	BL 80	BL 160	BL 240
	OCLN	1	1.1056	0.9833	0.7763													OCLN	1	1.3933	1.2354	1.495
		1	1.318	1.3476	0.7772														1	1.3449	1.2521	1.5946
		1	1.077	1.3149	1.1398														1	0.9472	0.3849	0.4609
		1	0.5158	0.7695	1.1388														1	0.9735	0.1949	0.2639
		1	0.5029	0.7343	1.2017														1	0.9358	0.3226	0.3307
		1	0.9245	0.7213	0.4256														1	1.0039	0.3761	0.4971
		1	1.4016	1.2952	0.8283														1	0.973	1.0395	0.8245
		1	0.5491	0.8537	0.5557														1	1.5637	1.2702	1.4806
		1	1.5938	1.3781	1.4893														1	1.8557	1.527	1.6777
		1	0.785	0.6808	0.8038														1	1.0369	1.1506	1.3429
		1	1.1236	0.8074	0.943														1	1.1306	1.1794	1.4692
		1	0.748	1.0412	1.0104													Mean	1	1.1962	0.903	1.0398
		1	1.0201	1.3433	0.7354													SE	0	0.0918	0.1445	0.1698
		1	0.6402	1.0942	0.9541													P value		0.045	0.5096	0.8173
		1	1.0615	1.6147	0.7113															*
		1	1.4585	1.2496	1.1766
		1		1.6963	1.2516
	Mean	1	0.9891	1.1132	0.9364
	SE	0	0.0863	0.0778	0.0664
	P value		0.8969	0.1553	0.3452

## Sheet: Fig1B
	bEnd.3																		HREC
	BL 160 lx	0	3	6	12	24													BL 160 lx	0	3	6	12
	CLDN5	1	1.0385	0.7589	0.558	0.261													CLDN5	1	1.0177	0.9269	0.4594
		1	0.6851	0.5669	0.4141	0.5811														1	0.947	0.7322	0.5627
		1	1.1148	0.7977	0.4272															1	1.0786	0.9264	0.1184
		1	0.8226	0.6885	0.5622	0.3114														1	0.975	0.5024	0.1659
		1	0.4846	0.3901	0.4466	0.4343														1	1.0748	0.348	0.3672
		1	0.4076	0.2369	0.2638	0.2428														1	1.2216	0.8694
		1	0.9714	0.2343	0.1942	0.0162														1	1.0757	0.3524	0.3828
		1	0.8762	0.5376	0.4115	0.0093961														1	1.1705	0.7908
	Mean	1	0.8146	0.5264	0.4097	0.2652														1		0.3341	0.314
	SE	0	0.0969	0.0783	0.0452	0.0784														1	1.3792	0.731
	P value		0.0443	0	0	0														1	1.421	0.265	0.2911
			*	***	***	***														1	1.3239	0.7541
																			Mean	1	1.1532	0.6277	0.3327
																			SE	0	0.0493	0.0722	0.0515
																			P value		0.0038	0	0
																					**	***	***
	BL 160 lx	0	3	6	12	24													BL 160 lx	0	3	6	12
	TJP1	1	0.8346	0.7516	0.7547	0.5872													TJP1	1		1.7059	0.689
		1	1.4955	1.6349	0.2677	0.2944														1	2.3095	0.8967	2.3448
		1	1.8445	0.8235	1.297	0.7137														1			0.7639
		1	0.8877	0.7431	0.5429	0.6413														1	3.4846	0.9876	2.6184
		1	0.7156	1.0534	1.1734	0.8796														1	1.078	1.5452	1.2657
		1	1.3104	1.6214	0.1631	1.8438														1		1.9123	1.3929
		1	0.3495	1.1188	1.3785	1.3114														1	3.3287		1.5738
		1	0.7718	0.8793	0.6383	0.6204														1	1.4597		2.8619
		1	0.3524	1.0696	1.3779	1.3588														1	0.748	1.3071	0.9491
		1	0.661	0.6568	0.5865	0.5628														1	0.5696	0.8153	0.9486
		1	1.3032	1.3594	1.9897	1.6179														1	0.5373	1.0449	0.7567
		1	1.109	1.2518	1.8569	1.385														1	1.6032	1.5249	2.1903
		1	0.7843	0.5444	0.9895	1.1259														1	1.6849	2.8538	2.9991
		1	0.8001	0.6614	1.0442	1.0473													Mean	1	1.6804	1.4594	1.6426
	Mean	1	0.9443	1.0121	1.0043	0.9993													SE	0	0.3366	0.1935	0.2363
	SE	0	0.1132	0.0942	0.1469	0.1221													P value		0.0583	0.5762	0.119
	P value		0.6265	0.8986	0.9768	0.9952
	BL 160 lx	0	3	6	12	24													BL 160 lx	0	3	6	12
	OCLN	1	1.2751	1.0306	0.708	0.6862													OCLN	1	1.4359	0.9289	0.9902
		1	1.074	1.0476		0.6408														1	2.2136	1.809	1.4587
		1	0.829	1.1225	0.9643	0.5691														1	4.9746	1.4219	1.3704
		1		1.3858	1.3221	1.1394														1	3.0461	1.7776	1.6021
		1	1.5668	1.6307	1.38	1.0629														1	2.0497	2.4728	1.3169
		1	1.3638	0.6707	0.5923	0.644														1	0.4454	0.4559	0.4344
	Mean	1	1.2218	1.148	0.9933	0.7904														1	0.2886	0.2851	0.2602
	SE	0	0.1261	0.1344	0.1582	0.1														1	0.2023	0.1901	0.196
	P value		0.0832	0.2966	0.9638	0.0624														1	0.3742	0.3834	0.3887
																				1	1.8231	1.7011	2.3851
																				1	0.9175	0.9595	1.9725
																				1	0.691	0.9157
																				1	0.395	0.7876	2.311
																				1	0.7066	0.7621	1.5705
																				1	0.5989	0.7591	1.1476
																			Mean	1	1.3442	1.0407	1.2432
																			SE	0	0.3395	0.1703	0.1933
																			P value		0.3193	0.813	0.2032

## Sheet: Fig 1E
		bEnd.3 + BL 160 lux						HREC + BL 160 lux
		0	3	6	12			0	3	6	12
	TEER	30.96	20.88	18	13.68		TEER	22.75	20.65	16.45	9.8
		34.92	23.76	14.4	12.96			21.7	11.2	9.45	12.25
		34.2	23.76	10.8	7.92			21.7	11.55	10.15	10.85
		31.32	21.6	10.08	7.56			21		10.5	9.45
			24.48	15.12	12.6			20.3	10.85	11.55	9.1
			19.8	17.28	14.4			21.7	18.2	14	9.45
			21.6	16.2	11.88			21.7		11.9	8.75
			18	17.64	22.68			21	11.9	12.95	10.15
								21	11.2	10.15	9.45
								20.3		10.15	8.4
							Mean	21.315	13.65	11.725	9.765
							SEM	0.2359	1.5199	0.6927	0.3517
							P value		0	0	0
									***	***	***
	Mean	32.85	21.735	14.94	12.96
	SEM	1.0008	0.7815	1.0757	1.6525
	P value		0	0	0
			***	***	***

## Sheet: Fig2A
	bEnd.3												HREC
	BL 160 lx	0	1	3	6								BL 160 lx	0	3	6	12
	pADAM17	1	5.2973	3.4628	0.4984								pADAM17	1	3.0311	3.3817	0.6902
		1		12.17	0.9799									1	1.5053	2.6417	1.7373
		1	7.9026	6.4164	1.9006									1	2.1438	1.4131	2.8765
		1	7.819	5.8433	0.7657									1	2.6042	2.3477	3.0081
		1	8.1049	5.5122	2.3593									1	3.5181	3.0336	0.5522
		1	7.6496	4.4812	0.9909									1	2.4942	4.1308	3.3067
		1	3.017	1.2235	10.8004									1	3.2355	2.0374	3.6015
		1	6.4648	1.7317										1	4.4852	4.5698	4.7915
		1	2.5802	1.3056	5.739									1	0.6604	1.6535	1.4373
		1	8.1007	5.8118										1	0.3943	1.45	1.7057
		1	5.9237		2.3991									1	0.7814	0.7017	1.4737
		1	1.1668		1.0989									1	0.8208	0.8173	3.2618
		1	1.2246	14.6952	0.6411									1	0.6651	0.9879	3.8015
		1	1.812	5.7081	2.4083								Mean	1	2.0261	2.2436	2.4803
		1	3.061	14.609	1.6877								SE	0	0.3666	0.3468	0.3603
		1	2.1349	11.3746	0.6524								P value		0.0099	0.014	0.0004
	Mean	1	4.8173	6.739	2.3515										**	*	***
	SE	0	0.7108	1.2435	0.7434
	P value		0	0	0.0614
			***	***
	BL 160 lx	0	3	6	12								BL 160 lx	0	3	6	12
	ADAM17	1	0.8085	0.867	0.7991								ADAM17	1	1.1723	1.2184	1.1276
		1	0.6524	0.7497	0.7672									1	0.7911	0.9031	0.865
		1	0.8118	0.9152	0.8216									1	0.9802	0.8769	0.7507
		1	0.6164	0.7248	0.7137									1	1.1474	0.8414	0.1977
		1	0.9615	0.2978										1	1.2205	1.2473	1.2409
		1	1.0681	0.1939										1	0.7795	0.8973	0.8418
		1	1.4075	0.7893	0.3884									1	0.9934	0.8883	0.8187
		1	2.1592	1.1366	0.6778									1	1.4088	0.7403	0.2295
		1	1.3926	1.1662	0.8006									1	0.8489	0.6797	1.3161
		1	1.4406	1.0543	0.4239									1	0.4438	0.5511	0.4905
													Mean	1	0.9786	0.8844	0.7878
	Mean	1	1.1319	0.7895	0.674								SE	0	0.0874	0.0683	0.1229
	SE	0	0.1502	0.1031	0.0609								P value		0.8091	0.1075	0.1014
	P value		0.3915	0.0561	0.052
					*

## Sheet: Fig2B
	bEnd.3												HREC
		BL 0	BL 80	BL 160	BL 240									BL 0	BL 80	BL 160	BL 240
	pADAM17	1	0.8629	1.5201	2.9646								pADAM17	1	1.2273	1.1642
		1	1.0277	1.816	1.5648									1	2.4906	2.0707	4.1687
		1	1.2742	1.278	1.5857									1	2.8148	1.1776	3.2606
		1	1.5565	2.1665	1.829									1		2.5504	2.4914
		1	0.8446	3.2539	5.0791									1	0.8183	1.1914
		1	1.0312	1.9791	1.6675									1		2.8284	4.9018
		1	1.2882	1.5606	2.2649									1	1.9205		1.7992
		1	1.4224	2.4478	1.9271									1	2.326	1.564	1.4887
		1	0.7677	1.5353	1.9969									1	1.0409		1.5151
		1	1.0227	3.6061	2.3027									1	1.1295	1.3735
		1	1.1923	1.2004	1.3209									1		2.996	5.1183
		1	1.9496	5.2086	4.2946									1	1.6707	1.6637	2.341
		1	1.3726	2.9313	2.1529									1	1.3556		2.1173
		1	1.2408	5.1265	2.7841									1	1.4256	1.364
	Mean	1	1.2038	2.545	2.4096									1	1.9008	1.666	2.1053
	SE	0	0.0845	0.3554	0.288									1	2.2686	2.7549	3.6938
	P value		0.0232	0.0001	0								Mean	1	1.7222	1.8742	2.9168
			*	***	***								SE	0	0.1721	0.1893	0.3707
													P value		0	0	0
		BL 0	BL 80	BL 160	BL 240										***	***	***
	ADAM17	1	1.0562	1.6995	3.6303
		1	1.1878	1.5265	2.4681
		1	0.5653	0.4942	0.1828
		1	0.6903	0.5519	0.1317
		1	0.9448	1.3249	1.187
		1	1.0124	0.9608	1.2866									BL 0	BL 80	BL 160	BL 240
		1	0.9677	1.2142	1.1143								ADAM17	1	1.1107	0.9666	1.112
		1	1.0693	0.9999	1.1266									1	1.0901	0.7941	0.9357
	Mean	1	0.9367	1.0965	1.3909									1	1.0275	1.0265	0.9242
	SE	0	0.0732	0.1525	0.4101									1	1.5147	1.2346	1.0318
	P value		0.402	0.537	0.3566									1	1.1834	1.2025	1.2635
														1	1.1478	0.9572	1.0276
														1	1.1525	1.066	0.8215
														1	1.3055	1.1638	0.9245
														1	1.0372	1.0372	0.8978
														1	1.2103	1.1006	1.0081
														1	0.9153	0.9631	0.8334
														1	1.1935	1.1711	1.0275
													Mean	1	1.1574	1.0569	0.984
													SE	0	0.0436	0.0366	0.0356
													P value		0.0015	0.1336	0.6567
															*

## Sheet: Fig 2C2D
		0	10	20	30	40	50	60
	bEnd.3 control	1	2.4452	3.3226	5.8387	5.3871	8.0903	7.4968
		1	1.5623	2.9715	4.313	5.2209	6.481	6.7588
		1	1.3719	1.7544	3.1092	3.6438	3.5332	5.3903
		1	1.7773	1.0427	0.9858	3.7583	2.7299	3.6161
		1	2.0114	1.08	4.5886	4.5886	7.0343	6.4286
		1	1.989	1.9522	2.4228	2.4228	3.4449	3.9081
	Mean	1	1.8595	2.0206	3.543	4.1702	5.2189	5.5998
	SEM	1.986e-16	0.1545	0.388	0.7057	0.4568	0.9187	0.6447
		0	10	20	30	40	50	60
	bEnd.3 BL 160 lx	1	5.3846	7.1346	11.6923	12.9615	19.1154	18.8654
		1	6.5668	12.7508	15.9495	21.3704	25.2873	31.0786
		1	2.3605	3.5986	4.0476	4.034	5.4218	6.7211
		1	2.9872	4.2628	5.8526	8.3782	9.9679	10.3397
		1	4.5106	6.3972	9.9787	11.2482	12.6596	16.1135
		1	3.1227	5.0859	6.1534	7.3865	8.4049	11.6626
		1	1.9139	3.0861	4.1192	4.1192	4.947	7.1192
		1	4.7184	6.7282	8.7573	8.7573	12.1553	17.0388
		1	1.806	4.6119	5.7463	5.7463	10.7463	11.9403
	Mean	1	3.7079	5.9618	8.033	9.3335	12.0784	14.5421
	SEM	1.1331e-16	0.5548	0.9688	1.3181	1.8062	2.1706	2.4995
		0	10	20	30	40	50	60
	HREC control	1	2.5532	1.7842	1.1976	1.8723	1.9088	2.2432
		1	2.3949	1.5109	1.9862	3.6522	2.7859	3.1724
	Mean	1	2.4741	1.6475	1.5919	2.7622	2.3473	2.7078
	SEM	0	0.0791	0.1367	0.3943	0.8899	0.4385	0.4646
		0	10	20	30	40	50	60
	HREC BL 160 lx	1	3.1898	4.5839	6.1314	6.8613	9.2409	8.4453
		1	2.3206	4.7328	6.4733	7.4275	7.3282	9.313
		1	1.8467	2.8118	4.0035	5.0557	5.8397	6.5923
		1	3.2983	5.4254	6.1621	4.256	5.4346	5.011
	Mean	1	2.6639	4.3885	5.6926	5.9001	6.9609	7.3404
	SEM	0	0.3494	0.5566	0.5683	0.7457	0.8622	0.9616

## Sheet: Fig 3A
		bEnd.3
		Control	BL160 lx 6 h	TAPI-2	TAPI+BL
	CLDN5	1	0.2942	1.7984	1.0864
		1	0.3205	1.0854	0.9823
		1	0.2	0.97	0.74
		1	0.27	1.03	1.57
		1	0.5717	1.6577	0.8876
		1	0.3115	0.8428	0.6714
		1	0.3824	1.1998	0.5959
		1	0.3545	2.8325	0.4463
		1	0.3114	1.1554	0.4794
		1	0.2884	2.0413	0.4643
	Mean	1	0.328	1.2307	0.9896
	SEM	0	0.0518	0.1617	0.1317
	P value		0	0.0306	0.0788
			***	*
	P value				0.0008
					###
		HREC
		Control	BL 160 lx 12 h	TAPI-2	TAPI+BL
	CLDN5	1	0.7092	1.4612	0.8613
		1	0.4936	1.862	0.5738
		1	0.6875	1.5125	0.8851
		1	0.5111	1.9235	0.6362
		1	0.4421	1.0463	0.6437
		1	0.5162	1.0382	0.6931
		1	0.3479	1.2637	0.8494
		1	0.5013	1.3125	0.8672
		1	0.4321	1.2328	0.6615
		1	0.5775
		1	0.5992
		1	0.3569
	Mean	1	0.5145	1.4059	0.7413
	SEM	0	0.0331	0.1063	0.0408
	P value		0	0.0015	0
			***	**	***
	P value				0.0003
					###

## Sheet: Fig 3B
		bEnd.3
		wild-type	ADAM17-KD		wild-type	ADAM17-KD
	CLDN5	1	0.9865	ADAM17	1	0.1142
		1	1.8735		1	0.1379
		1	1.7274		1	0.2212
		1	0.7699		1	0.1449
		1	1.5701		1	0.5299
		1	0.8589		1	0.5806
		1	1.7891		1	0.1483
		1	0.7216		1	0.2792
		1	2.5195		1	0.3473
		1	2.8177		1	0.2985
		1	1.7072		1	0.293
		1	4.703		1	0.4628
		1	1.6356		1	0.1851
		1	2.1258		1	0.0863
		1	1.459		1	0.0273
		1	1.1765		1	0.1994
		1	1.1901		1	0.0329
		1	1.159		1	0.077
		1	1.1631		1	0.0349
		1	1.0932		1	0.0362
		1	1.2728		1	0.0231
		1	0.9757
		1	0.8259
		1	1.1976
		1	0.8816
		1	1.0204
		1	0.3833
		1	0.5252
		1	0.7885
		1	1.8006
		1	1.1577
	Mean	1	1.4153		1	0.2029
	SEM	0	0.1479		0	0.0364
	P value		0.0051			0
			**			***
		HREC
		wild-type	ADAM17-KD		wild-type	ADAM17-KD
	CLDN5	1	2.6968	ADAM17	1	0.3614
		1	1.7026		1	0.2555
		1	3.4248		1	0.5776
		1	1.8655		1	0.3705
		1	2.1058		1	0.5493
		1	6.162		1	0.2945
		1	1.958		1	0.6697
		1	2.4269		1	0.4116
		1	3.6034		1	0.5224
		1	4.1603		1	0.1701
		1	1.5479		1	0.1356
		1	0.9697		1	0.2468
		1	1.1062		1	0.0284
		1	3.6794		1	0.0274
		1	1.7226		1	0.4291
		1	0.8403		1	0.0936
		1	1.1112		1	0.00017912
		1	4.0021		1	0.079
		1	1.5122		1	0.647
		1	0.9208		1	0.3582
		1	1.1932		1	0.4034
		1	1.3376		1	0.2941
		1	0.6946		1	0.542
		1	2.9732		1	0.2626
		1	1.6583		1	0.2903
		1	1.0782		1	0.2403
		1	0.9761		1	0.2904
		1	3.4406		1	0.5486
		1	1.4521
	Mean	1	2.1491		1	0.325
	SEM	0	0.2415		0	0.0361
	P value		0			0
			***			***

## Sheet: Fig 3C
		bEnd.3												HREC
		Control	BL160 lx 6 h	TAPI-2	TAPI+BL									Control	BL 160 lx 12 h	TAPI-2	TAPI+BL
	CLDN5	1	0.4065	1.7072	0.5621								CLDN5	1	0.1799	4.1603	5.4664
		1	0.6385	4.703	1.2322									1	0.8443	1.5479	0.7436
		1	0.2185	1.6356	0.5403									1	0.4307	0.9697	1.3822
		1	0.6073	2.1258	1.3108									1	0.2631	1.1062	1.5336
		1	0.1849	1.459	0.7054									1	0.1954	3.6794	5.2903
		1	0.2539	1.1765	0.4844									1	0.7913	1.7226	0.5644
		1	0.2524	1.1901	0.957									1	0.5115	0.8403	1.3621
		1	0.6202	1.159	0.7496									1	0.3215	1.1112	1.4197
		1	0.3964	1.1631	0.9186									1	0.1789	4.0021	5.3965
		1	0.6525	1.0932	0.7959									1	0.8753	1.5122	0.8266
		1	0.556	1	1.0368									1	0.3948	0.9208	1.2514
		1	0.6009	1.0522	0.7984									1	0.2314	1.1932	1.7023
		1	0.2577	1.2728	0.5695									1	0.4036	1.3376	0.6008
		1	0.3115	1.1976	0.7645									1	0.443	0.6946	1.009
		1	0.462	0.8816	0.5046									1		2.9732	2.591
		1	0.2602	1.0204	0.5252									1	0.6132	1.6583	1.6088
		1	0.1876	0.3833	1.1068									1	0.4969	1.0782	0.9205
		1	0.177	0.5252	1.0561									1	0.578	0.9761	1.0406
		1	0.3824	0.7885	0.984									1	0.7443	3.4406	3.2738
	Mean	1	0.4722	1.4481	0.7861									1	0.6074	1.4521	1.4093
	SEM	0	0.0499	0.2184	0.0586									1	0.3983	2.4932	2.0365
	P value		0	0.1065	0.0043											1.8282	2.5859
			***		**									1	0.5373	4.1205	1.771
	P value				0											0.9695	3.6108
					###									1	0.5543	1.1648	1.2411
																1.6458	1.5145
														1	0.3237	1.6096	1.8008
																1.9454	2.2836
		bEnd.3												1	0.5134	2.0301	2.6686
		Control	BL160 lx 6 h	TAPI-2	TAPI+BL											3.5589	3.8059
	ADAM17	1	1.5177	0.3473	0.3011									1	0.4207	1.8495	1.836
		1	1.6556	0.2985	0.2794									1	0.3188	1.1753	1.0784
		1	1.8469	0.293	0.3866									1	0.6603	2.8136	2.5935
		1	1.2334	0.4628	0.4318									1	0.239	1.2325	0.9896
		1	1.5603	0.603	0.86									1	0.7049	1.4304	1.4347
		1	1.0572	0.1851	0.1505									1	0.4661	1.5573	0.9868
		1	1.0951	0.0863	0.0581								Mean	1	0.4747	1.8834	1.9897
		1	1.395	0.0273	0.0379								SEM	0	0.0359	0.1703	0.2184
		1	1.4893	0.1994	0.0757								P value		0	0	0
		1	1.0506	0.0329	0.0469										***	***	***
		1	0.9814	0.077	0.112								P value				0
		1	0.9415	0.0349	0.053												###
	Mean	1	1.3187	0.2206	0.2328
	SEM	0	0.0861	0.0536	0.0699
	P value		0.0012	0	0									HREC
			**	***	***									Control	BL 160 lx 12 h	TAPI-2	TAPI+BL
													ADAM17	1	1.0685	0.1356
														1	0.6212	0.2468	0.222
														1		0.0284	0.0293
														1	0.8288	0.0274	0.0457
														1	0.9966	0.4291
														1	0.5321	0.0936	0.1044
														1		0.00017912	0.00080505
														1	1.0889	0.079	0.00013926
														1	0.9139	0.647	0.5313
														1	0.9796	0.3582	0.0875
														1	1.1595
														1	1.3531	0.4034	0.0589
														1	1.0599	0.7535	0.6331
														1	1.1739	0.2941	0.2791
														1	0.8564	0.542	0.6297
														1	1.1895	0.2626	0.2006
														1	0.8384	0.2903	0.4394
														1	0.9997	0.2403	0.1493
														1	1.0752	0.2904	0.5518
														1	0.8303	0.5486
														1	1.3381		0.2936
														1	0.9404	0.2428	0.1495
														1	1.4955		0.2945
														1	1.5526		0.2926
														1	0.9196	0.2215	0.1723
														1	0.9198	0.2356	0.1715
														1	1.6439		0.3279
														1	0.7739	0.3311	0.3057
														1	1.3255		0.5306
														1	0.9646	0.5666	0.5363
													Mean	1	1.0514	0.3028	0.2707
													SEM	0	0.05	0.041	0.0392
													P value		0.2919	0	0
																***	***

## Sheet: Fig 3D
		0	10	20	30	40	50	60
	bEnd.3 control	1	2.4452	3.3226	5.8387	5.3871	8.0903	7.4968
		1	1.5623	2.9715	4.313	5.2209	6.481	6.7588
		1	1.3719	1.7544	3.1092	3.6438	3.5332	5.3903
		1	1.7773	1.0427	0.9858	3.7583	2.7299	3.6161
		1	2.0114	1.08	4.5886	4.5886	7.0343	6.4286
		1	1.989	1.9522	2.4228	2.4228	3.4449	3.9081
		1	1.8438	3.4323	4.9583	6.3385	6.5521	7.7656
		1	1.6028	2.216	3.0557	4.2056	5.1707	4.122
		1	2.8703	4.0669	4.3138	6.6946	7.6569	7.4979
		1	1.8638	1.897	3.5138	2.0687	2.1074	3.2315
	Mean	1	1.9338	2.3736	3.71	4.4329	5.2801	5.6216
	SEM	1.2385e-16	0.1394	0.325	0.4409	0.4838	0.6887	0.5632
		0	10	20	30	40	50	60
	bEnd.3 BL 160 lx	1	3.7263	4.8211	7.7474	8.3263	11.8421	13.5684
		1	5.0417	8.2292	13.625	12.625	15.2917	18.3125
		1	0.6829	3.3415	9.8293	9.8293	12.7317	14.8537
		1	1.9947	2.7553	3.2236	3.2953	3.4543	3.3859
		1	2.4901	3.2574	4.1974	4.6891	5.3668	5.6875
	Mean	1	2.7871	4.4809	7.7245	7.753	9.7373	11.1616
	SEM	2.1091e-15	0.7453	0.9985	1.8967	1.6976	2.2674	2.8371
		0	10	20	30	40	50	60
	bEnd.3 ADAM17-KD	1	0.6018	0.9819	0.8824	1.0407	0.8824	1.5339
		1	0.8766	0.5455	0.7143	1.8117	1.026	0.8961
		1	1.4664	2.1584	1.3075	2.389	2.7068	2.8657
		1	2.5618	2.5431	2.1142	5.3124	4.0303	4.3473
	Mean	1	1.3767	1.5572	1.2546	2.6384	2.1614	2.4108
	SEM	0	0.4343	0.4733	0.3126	0.9331	0.7481	0.7649
		0	10	20	30	40	50	60
	bEnd.3 ADAM17-KD BL 160 lx	1	0.7261	0.9217	1.887	3.087	2.5957	2.9478
		1	2.3696	3.3696	4.2609	6.9402	4.7228	7.3696
		1	1.6744	2.1559	2.6596	2.9714	3.474	3.8621
		1	1.762	2.0281	2.5717	2.9543	3.1778	3.7037
	Mean	1	1.633	2.1188	2.8448	3.9882	3.4926	4.4708
	SEM	0	0.3395	0.5006	0.5026	0.9844	0.4488	0.9866

[truncated: 25 more sheets: Fig 4A, Fig 4B, Fig 4C, Fig 4D, Fig 4E, Fig 4F, Fig 5A, Fig 5B, Fig 5C, Fig 5D-5E, Fig 5F, Fig 5G, Fig 5H, Fig 6A, Fig 6B-6C, Fig 6D, Fig 6E, Fig 6F, Fig 6G, Table 1 …]
